# Supplementary material for: Tailoring Physicochemical Properties of V2O5 Nanostructures: Influence of Solvent Type in Sol-Gel Synthesis
Source: Materials (Basel). 2024 May 15;17(10):2359. doi: 10.3390/ma17102359 (PMC11123278; doi:10.3390/ma17102359)
Supplement: Supplementary file 1 [file materials-17-02359-s001.zip]

Archive with 1 entries (1 files):
- materials-2985938-supplementary.pdf
